# Supplementary material for: A multidimensional understanding of prosperity and well-being at country level: Data-driven explorations
Source: PLoS One. 2019 Oct 9;14(10):e0223221. doi: 10.1371/journal.pone.0223221 (PMC6785080; doi:10.1371/journal.pone.0223221)
Supplement: S3 Table — (XLSX) [file pone.0223221.s006.xlsx]

## Sheet: Sheet1
	Table S3: Intercorrelations Between the 24 Indicators
			globalization	life satisfaction	economic quality	business environment	governance	safety	personal freedom	natural environment	education	health	smile	eudaimonic well-being	rested	enjoyment	friendship opportunities	future satisfaction	worry	sadness	stress	anger	income inequality	anxiety	depression	suicide
	globalization	Pearson Correlation	1	.756**	.797**	.827**	.797**	.761**	.701**	.673**	.827**	.782**	0.14222	.230**	0.142287	.374**	.404**	.225**	-.331**	-.487**	0.00713573	-.515**	-.306**	.496**	.410**	-0.110366
		Sig. (2-tailed)		2.02072e-28	4.78796e-34	1.30829e-38	5.61974e-34	2.00711e-29	2.32099e-23	5.79216e-21	1.1552e-38	4.87251e-32	0.0868227	0.0051476	0.0866742	3.42407e-06	4.12575e-07	0.00606741	4.37068e-05	4.58232e-10	0.931879	2.81142e-11	0.000222781	3.91856e-11	9.53343e-08	0.168811
		N	158	147	149	149	149	149	149	149	149	149	146	146	146	146	146	147	146	146	146	146	141	157	157	157
	life satisfaction	Pearson Correlation	.756**	1	.800**	.776**	.717**	.650**	.661**	.644**	.773**	.786**	.311**	.499**	.391**	.622**	.530**	.622**	-.368**	-.508**	-0.0682428	-.470**	-.265**	.549**	.342**	-0.0955697
		Sig. (2-tailed)	2.02072e-28		3.63292e-32	3.26692e-29	2.9553e-23	5.01711e-18	8.09805e-19	1.19153e-17	7.58206e-29	1.84797e-30	9.7572e-05	6.32588e-11	6.43229e-07	1.25863e-17	2.16461e-12	9.25034e-18	3.08087e-06	2.3883e-11	0.403502	9.69932e-10	0.0017031	3.57621e-13	1.85925e-05	0.247909
		N	147	153	139	139	139	139	139	139	139	139	152	152	152	152	152	153	152	152	152	152	138	150	150	148
	economic quality	Pearson Correlation	.797**	.800**	1	.859**	.785**	.748**	.624**	.643**	.843**	.832**	.268**	.349**	.382**	.565**	.538**	.332**	-.474**	-.505**	-0.0528306	-.492**	-.319**	.521**	.368**	-0.0473687
		Sig. (2-tailed)	4.78796e-34	3.63292e-32		1.1749e-44	1.94404e-32	5.30183e-28	1.99074e-17	9.40356e-19	2.32474e-41	1.83771e-39	0.0015007	2.79079e-05	3.7226e-06	5.50668e-13	1.00128e-11	6.39507e-05	4.25919e-09	2.69755e-10	0.538288	8.95069e-10	0.00015514	1.11681e-11	4.31881e-06	0.567526
		N	149	139	149	149	149	149	149	149	149	149	138	138	138	138	138	139	138	138	138	138	136	148	148	148
	business environment	Pearson Correlation	.827**	.776**	.859**	1	.846**	.678**	.676**	.633**	.803**	.742**	.310**	.433**	.316**	.588**	.507**	.365**	-.471**	-.520**	-0.0199941	-.535**	-0.14308	.439**	.320**	-0.116048
		Sig. (2-tailed)	1.30829e-38	3.26692e-29	1.1749e-44		6.49403e-42	2.26402e-21	2.87387e-21	5.03375e-18	7.39384e-35	2.5158e-27	0.000216233	1.10184e-07	0.000157461	3.29619e-14	2.32283e-10	1.00591e-05	5.36663e-09	6.45145e-11	0.815944	1.34411e-11	0.0965637	2.39502e-08	7.47606e-05	0.160151
		N	149	139	149	149	149	149	149	149	149	149	138	138	138	138	138	139	138	138	138	138	136	148	148	148
	governance	Pearson Correlation	.797**	.717**	.785**	.846**	1	.734**	.839**	.701**	.728**	.683**	.303**	.486**	.236**	.529**	.494**	.343**	-.366**	-.477**	0.0113335	-.517**	-.200*	.491**	.344**	-0.00362735
		Sig. (2-tailed)	5.61974e-34	2.9553e-23	1.94404e-32	6.49403e-42		1.63385e-26	1.03033e-40	2.32593e-23	7.82148e-26	8.1597e-22	0.000303977	1.53003e-09	0.00542563	2.66377e-11	7.50784e-10	3.52667e-05	1.00004e-05	3.30352e-09	0.895038	8.71787e-11	0.0193019	2.297e-10	1.80758e-05	0.9651
		N	149	139	149	149	149	149	149	149	149	149	138	138	138	138	138	139	138	138	138	138	136	148	148	148
	safety	Pearson Correlation	.761**	.650**	.748**	.678**	.734**	1	.641**	.622**	.726**	.749**	0.14449	.185*	.198*	.357**	.377**	0.160215	-.355**	-.562**	-0.100017	-.472**	-.399**	.484**	.342**	-0.0443676
		Sig. (2-tailed)	2.00711e-29	5.01711e-18	5.30183e-28	2.26402e-21	1.63385e-26		1.26424e-18	2.45064e-17	1.01802e-25	4.97024e-28	0.0908704	0.0298017	0.0201897	1.76814e-05	5.27173e-06	0.0595596	1.96692e-05	7.58307e-13	0.243138	4.90424e-09	1.45841e-06	4.62789e-10	2.10975e-05	0.592344
		N	149	139	149	149	149	149	149	149	149	149	138	138	138	138	138	139	138	138	138	138	136	148	148	148
	personal freedom	Pearson Correlation	.701**	.661**	.624**	.676**	.839**	.641**	1	.740**	.609**	.557**	.357**	.467**	.179*	.502**	.500**	.369**	-0.121261	-.332**	0.0361021	-.547**	-0.0847416	.410**	.223**	0.0385096
		Sig. (2-tailed)	2.32099e-23	8.09805e-19	1.99074e-17	2.87387e-21	1.03033e-40	1.26424e-18		4.75972e-27	1.66941e-16	1.64789e-13	1.7562e-05	7.57164e-09	0.0359669	3.47292e-10	4.13256e-10	7.62558e-06	0.156551	6.77116e-05	0.674206	3.85371e-12	0.326646	2.27245e-07	0.00634213	0.642153
		N	149	139	149	149	149	149	149	149	149	149	138	138	138	138	138	139	138	138	138	138	136	148	148	148
	natural environment	Pearson Correlation	.673**	.644**	.643**	.633**	.701**	.622**	.740**	1	.613**	.555**	.411**	.489**	.320**	.461**	.453**	.383**	-.206*	-.320**	0.0450258	-.510**	-0.00303467	.380**	.312**	0.0466536
		Sig. (2-tailed)	5.79216e-21	1.19153e-17	9.40356e-19	5.03375e-18	2.32593e-23	2.45064e-17	4.75972e-27		9.42639e-17	1.95749e-13	5.66894e-07	1.13483e-09	0.000127248	1.28575e-08	2.49535e-08	3.21087e-06	0.0155075	0.00013009	0.600008	1.71032e-10	0.972029	1.94509e-06	0.000111282	0.573394
		N	149	139	149	149	149	149	149	149	149	149	138	138	138	138	138	139	138	138	138	138	136	148	148	148
	education	Pearson Correlation	.827**	.773**	.843**	.803**	.728**	.726**	.609**	.613**	1	.874**	0.144586	.232**	.240**	.496**	.423**	.187*	-.507**	-.552**	-0.0908063	-.492**	-.285**	.471**	.398**	-0.0597488
		Sig. (2-tailed)	1.1552e-38	7.58206e-29	2.32474e-41	7.39384e-35	7.82148e-26	1.01802e-25	1.66941e-16	9.42639e-17		5.11306e-48	0.0906548	0.0061165	0.00463245	6.19371e-10	2.43609e-07	0.0277969	2.14308e-10	2.14997e-12	0.2895	8.54411e-10	0.00078773	1.50561e-09	5.58999e-07	0.47069
		N	149	139	149	149	149	149	149	149	149	149	138	138	138	138	138	139	138	138	138	138	136	148	148	148
	health	Pearson Correlation	.782**	.786**	.832**	.742**	.683**	.749**	.557**	.555**	.874**	1	.232**	.288**	.335**	.549**	.466**	.238**	-.433**	-.581**	0.043977	-.429**	-.284**	.604**	.363**	-.206*
		Sig. (2-tailed)	4.87251e-32	1.84797e-30	1.83771e-39	2.5158e-27	8.1597e-22	4.97024e-28	1.64789e-13	1.95749e-13	5.11306e-48		0.00615465	0.00061598	5.89877e-05	3.16313e-12	8.72602e-09	0.00475899	1.15259e-07	8.39599e-14	0.608538	1.52008e-07	0.000794034	4.60198e-16	5.79954e-06	0.0120115
		N	149	139	149	149	149	149	149	149	149	149	138	138	138	138	138	139	138	138	138	138	136	148	148	148
	smile	Pearson Correlation	0.14222	.311**	.268**	.310**	.303**	0.14449	.357**	.411**	0.144586	.232**	1	.714**	.592**	.666**	.508**	.537**	-0.103803	-.168*	0.155701	-.287**	.360**	0.129942	-0.131692	-0.00827086
		Sig. (2-tailed)	0.0868227	9.7572e-05	0.0015007	0.000216233	0.000303977	0.0908704	1.7562e-05	5.66894e-07	0.0906548	0.00615465		5.93339e-25	9.09292e-16	7.38704e-21	2.27893e-11	9.61984e-13	0.203143	0.038855	0.0554334	0.000336843	1.5249e-05	0.114223	0.109388	0.920801
		N	146	152	138	138	138	138	138	138	138	138	152	152	152	152	152	152	152	152	152	152	137	149	149	147
	eudaimonic well-being	Pearson Correlation	.230**	.499**	.349**	.433**	.486**	.185*	.467**	.489**	.232**	.288**	.714**	1	.549**	.595**	.566**	.719**	-.166*	-.188*	0.146859	-.309**	.230**	.283**	0.0343572	-0.0636534
		Sig. (2-tailed)	0.0051476	6.32588e-11	2.79079e-05	1.10184e-07	1.53003e-09	0.0298017	7.57164e-09	1.13483e-09	0.0061165	0.00061598	5.93339e-25		2.46777e-13	6.27145e-16	2.88357e-14	1.79526e-25	0.0414869	0.0206891	0.0710034	0.000106061	0.00692716	0.000467152	0.677429	0.443709
		N	146	152	138	138	138	138	138	138	138	138	152	152	152	152	152	152	152	152	152	152	137	149	149	147
	rested	Pearson Correlation	0.142287	.391**	.382**	.316**	.236**	.198*	.179*	.320**	.240**	.335**	.592**	.549**	1	.547**	.495**	.536**	-.285**	-.429**	-0.12899	-.382**	.247**	0.0729836	-0.0416402	0.058998
		Sig. (2-tailed)	0.0866742	6.43229e-07	3.7226e-06	0.000157461	0.00542563	0.0201897	0.0359669	0.000127248	0.00463245	5.89877e-05	9.09292e-16	2.46777e-13		2.93109e-13	8.79899e-11	1.14193e-12	0.000376579	3.608e-08	0.113242	1.19309e-06	0.00355418	0.376396	0.614105	0.477812
		N	146	152	138	138	138	138	138	138	138	138	152	152	152	152	152	152	152	152	152	152	137	149	149	147
	enjoyment	Pearson Correlation	.374**	.622**	.565**	.588**	.529**	.357**	.502**	.461**	.496**	.549**	.666**	.595**	.547**	1	.642**	.569**	-.436**	-.483**	-0.118827	-.479**	0.0454301	.293**	0.0283587	-0.00493398
		Sig. (2-tailed)	3.42407e-06	1.25863e-17	5.50668e-13	3.29619e-14	2.66377e-11	1.76814e-05	3.47292e-10	1.28575e-08	6.19371e-10	3.16313e-12	7.38704e-21	6.27145e-16	2.93109e-13		4.58954e-19	1.95747e-14	1.944e-08	3.00853e-10	0.144821	4.312e-10	0.598093	0.000293888	0.731361	0.952704
		N	146	152	138	138	138	138	138	138	138	138	152	152	152	152	152	152	152	152	152	152	137	149	149	147
	friendship opportunities	Pearson Correlation	.404**	.530**	.538**	.507**	.494**	.377**	.500**	.453**	.423**	.466**	.508**	.566**	.495**	.642**	1	.452**	-.232**	-.329**	0.023788	-.380**	-0.0487573	.288**	0.00450458	-0.108155
		Sig. (2-tailed)	4.12575e-07	2.16461e-12	1.00128e-11	2.32283e-10	7.50784e-10	5.27173e-06	4.13256e-10	2.49535e-08	2.43609e-07	8.72602e-09	2.27893e-11	2.88357e-14	8.79899e-11	4.58954e-19		5.1575e-09	0.00407058	3.47076e-05	0.771129	1.38752e-06	0.571532	0.000371824	0.956519	0.192254
		N	146	152	138	138	138	138	138	138	138	138	152	152	152	152	152	152	152	152	152	152	137	149	149	147
	future satisfaction	Pearson Correlation	.225**	.622**	.332**	.365**	.343**	0.160215	.369**	.383**	.187*	.238**	.537**	.719**	.536**	.569**	.452**	1	-.224**	-.283**	-0.119555	-.280**	0.115957	.170*	-0.0384366	0.0124363
		Sig. (2-tailed)	0.00606741	9.25034e-18	6.39507e-05	1.00591e-05	3.52667e-05	0.0595596	7.62558e-06	3.21087e-06	0.0277969	0.00475899	9.61984e-13	1.79526e-25	1.14193e-12	1.95747e-14	5.1575e-09		0.00548213	0.000419489	0.142357	0.000470936	0.175619	0.0370243	0.640511	0.880752
		N	147	153	139	139	139	139	139	139	139	139	152	152	152	152	152	153	152	152	152	152	138	150	150	148
	worry	Pearson Correlation	-.331**	-.368**	-.474**	-.471**	-.366**	-.355**	-0.121261	-.206*	-.507**	-.433**	-0.103803	-.166*	-.285**	-.436**	-.232**	-.224**	1	.708**	.452**	.552**	.267**	-0.00909994	-0.129111	-0.109256
		Sig. (2-tailed)	4.37068e-05	3.08087e-06	4.25919e-09	5.36663e-09	1.00004e-05	1.96692e-05	0.156551	0.0155075	2.14308e-10	1.15259e-07	0.203143	0.0414869	0.000376579	1.944e-08	0.00407058	0.00548213		1.82483e-24	5.09316e-09	1.76736e-13	0.0016408	0.912294	0.116577	0.187737
		N	146	152	138	138	138	138	138	138	138	138	152	152	152	152	152	152	152	152	152	152	137	149	149	147
	sadness	Pearson Correlation	-.487**	-.508**	-.505**	-.520**	-.477**	-.562**	-.332**	-.320**	-.552**	-.581**	-.168*	-.188*	-.429**	-.483**	-.329**	-.283**	.708**	1	.452**	.689**	.241**	-.175*	-.187*	-0.0673291
		Sig. (2-tailed)	4.58232e-10	2.3883e-11	2.69755e-10	6.45145e-11	3.30352e-09	7.58307e-13	6.77116e-05	0.00013009	2.14997e-12	8.39599e-14	0.038855	0.0206891	3.608e-08	3.00853e-10	3.47076e-05	0.000419489	1.82483e-24		5.10679e-09	9.24588e-23	0.00457501	0.0332869	0.0226638	0.417783
		N	146	152	138	138	138	138	138	138	138	138	152	152	152	152	152	152	152	152	152	152	137	149	149	147
	stress	Pearson Correlation	0.00713573	-0.0682428	-0.0528306	-0.0199941	0.0113335	-0.100017	0.0361021	0.0450258	-0.0908063	0.043977	0.155701	0.146859	-0.12899	-0.118827	0.023788	-0.119555	.452**	.452**	1	.394**	.238**	.271**	0.0396381	-.261**
		Sig. (2-tailed)	0.931879	0.403502	0.538288	0.815944	0.895038	0.243138	0.674206	0.600008	0.2895	0.608538	0.0554334	0.0710034	0.113242	0.144821	0.771129	0.142357	5.09316e-09	5.10679e-09		5.01281e-07	0.00504331	0.000844013	0.631257	0.00140172
		N	146	152	138	138	138	138	138	138	138	138	152	152	152	152	152	152	152	152	152	152	137	149	149	147
	anger	Pearson Correlation	-.515**	-.470**	-.492**	-.535**	-.517**	-.472**	-.547**	-.510**	-.492**	-.429**	-.287**	-.309**	-.382**	-.479**	-.380**	-.280**	.552**	.689**	.394**	1	0.0814034	-0.103763	-.201*	-.193*
		Sig. (2-tailed)	2.81142e-11	9.69932e-10	8.95069e-10	1.34411e-11	8.71787e-11	4.90424e-09	3.85371e-12	1.71032e-10	8.54411e-10	1.52008e-07	0.000336843	0.000106061	1.19309e-06	4.312e-10	1.38752e-06	0.000470936	1.76736e-13	9.24588e-23	5.01281e-07		0.344331	0.207913	0.0141378	0.0189701
		N	146	152	138	138	138	138	138	138	138	138	152	152	152	152	152	152	152	152	152	152	137	149	149	147
	income inequality	Pearson Correlation	-.306**	-.265**	-.319**	-0.14308	-.200*	-.399**	-0.0847416	-0.00303467	-.285**	-.284**	.360**	.230**	.247**	0.0454301	-0.0487573	0.115957	.267**	.241**	.238**	0.0814034	1	-.184*	-.166*	0.0119459
		Sig. (2-tailed)	0.000222781	0.0017031	0.00015514	0.0965637	0.0193019	1.45841e-06	0.326646	0.972029	0.00078773	0.000794034	1.5249e-05	0.00692716	0.00355418	0.598093	0.571532	0.175619	0.0016408	0.00457501	0.00504331	0.344331		0.0283682	0.0489661	0.888192
		N	141	138	136	136	136	136	136	136	136	136	137	137	137	137	137	138	137	137	137	137	144	142	142	141
	anxiety	Pearson Correlation	.496**	.549**	.521**	.439**	.491**	.484**	.410**	.380**	.471**	.604**	0.129942	.283**	0.0729836	.293**	.288**	.170*	-0.00909994	-.175*	.271**	-0.103763	-.184*	1	.535**	-.259**
		Sig. (2-tailed)	3.91856e-11	3.57621e-13	1.11681e-11	2.39502e-08	2.297e-10	4.62789e-10	2.27245e-07	1.94509e-06	1.50561e-09	4.60198e-16	0.114223	0.000467152	0.376396	0.000293888	0.000371824	0.0370243	0.912294	0.0332869	0.000844013	0.207913	0.0283682		2.20283e-13	0.000988667
		N	157	150	148	148	148	148	148	148	148	148	149	149	149	149	149	150	149	149	149	149	142	162	162	159
	depression	Pearson Correlation	.410**	.342**	.368**	.320**	.344**	.342**	.223**	.312**	.398**	.363**	-0.131692	0.0343572	-0.0416402	0.0283587	0.00450458	-0.0384366	-0.129111	-.187*	0.0396381	-.201*	-.166*	.535**	1	.178*
		Sig. (2-tailed)	9.53343e-08	1.85925e-05	4.31881e-06	7.47606e-05	1.80758e-05	2.10975e-05	0.00634213	0.000111282	5.58999e-07	5.79954e-06	0.109388	0.677429	0.614105	0.731361	0.956519	0.640511	0.116577	0.0226638	0.631257	0.0141378	0.0489661	2.20283e-13		0.025184
		N	157	150	148	148	148	148	148	148	148	148	149	149	149	149	149	150	149	149	149	149	142	162	162	159
	suicide	Pearson Correlation	-0.110366	-0.0955697	-0.0473687	-0.116048	-0.00362735	-0.0443676	0.0385096	0.0466536	-0.0597488	-.206*	-0.00827086	-0.0636534	0.058998	-0.00493398	-0.108155	0.0124363	-0.109256	-0.0673291	-.261**	-.193*	0.0119459	-.259**	.178*	1
		Sig. (2-tailed)	0.168811	0.247909	0.567526	0.160151	0.9651	0.592344	0.642153	0.573394	0.47069	0.0120115	0.920801	0.443709	0.477812	0.952704	0.192254	0.880752	0.187737	0.417783	0.00140172	0.0189701	0.888192	0.000988667	0.025184
		N	157	148	148	148	148	148	148	148	148	148	147	147	147	147	147	148	147	147	147	147	141	159	159	159
	** Correlation is significant at the 0.01 level (2-tailed). * Correlation is significant at the 0.05 level (2-tailed).
